# Supplementary material for: Transmembrane Protein LMxysn_1693 of Serovar 4h Listeria monocytogenes Is Associated with Bile Salt Resistance and Intestinal Colonization
Source: Microorganisms. 2022 Jun 21;10(7):1263. doi: 10.3390/microorganisms10071263 (PMC9320622; doi:10.3390/microorganisms10071263)
Supplement: Supplementary file 1 [file microorganisms-10-01263-s001.zip]

Archive with 1 entries (1 files):
- microorganisms-1756861-supplementary.pdf
